# Supplementary material for: GLUT1 overexpression in CAR-T cells induces metabolic reprogramming and enhances potency
Source: Nat Commun. 2024 Oct 6;15:8658. doi: 10.1038/s41467-024-52666-y (PMC11456602; doi:10.1038/s41467-024-52666-y)
Supplement: Supplementary file 4 — Source Data [file 41467_2024_52666_MOESM4_ESM.xlsx]

## Sheet: Figure 1
	C	cd8	CD19				CD19-Glut1				HA				HA-Glut1
			18660	17467	25352	22476	21380	22031	29393	27665	54567	39192	58437	57642	70344	47918	68671	63891
			51132	46627	65221	52731	63236	57642	78536	68908	51132	39059	56468	57642	63672	46946	63236	64552
		cd4	17171	15923	21331	19135	17334	16871	22268	19575	47522	30594	45492	39303	54185	35297	51466	40949
			42998	42337	59146	49902	52267	51202	71964	63248	45259	29748	44681	37629	52537	35117	48137	42664
	D		Mock				Mock-GLUT1				CD19				CD19-GLUT1				HA				HA-GLUT1
		Unstimulated	89.125	89.25	104.25	170.375	129.75	172	249.375	250.429	88.75	114.25	135.714	169.833	124.125	142	195.8	202.714	421.625	448.625	321.5	410.125	355.125	478.5	405.333	387.5
		+Idiotype	47.5	68.7143	126.625	108.5	115	203.429	119.375	138.5	144.375	203.6	202.5		190	229.625	230.75		244.875	186.625	218.625	199	226.375	270.375	239.25	228
	E			CD19																CD19-Glut1
			DN73 day 10	80.14	77.92	81.99	73.55	72.3	69.99	79.17	84.04	65.57								90.39	86.57	80.88	89.06	87.98	82.96	83.31
			DN60 day 10	91.46	95.59	97.89	96.2	85.91	85.5	97.72	92.36									94.03	93.06	90.78	91.55		98.17	97.08	94.05	94.74
			DN55 day 10	66.81	71.72	78.09	80.14	74.8	71.17	73.31	73.68	70.91	61.68							85.98	87.73	85.24	86.81	80.41	89.92	76.78	75.86	86.02
			DN5 day 11 e200	53	56.74	57.23	63.54	55.98	67.11	44.98	64.09	54.04	54.24	59.95						69.72	69.12	73.12	69.78	72.89	68.16	66.94	65.19	65.36	66.1	59.5
			DN5 day 11 e200 repeat	49.75	59.14	67.03	63.21	63.37	72.28	53.52	70.68	66.21	72.76	62.63	65.52					69.69	76.13	59.54	61.96	66.35	59.61	70.32	72	75.66	65.91	76.47	54.79
			e228 day 11	38.74	55.62	48.96	50.58	52.59	51.73	56.33	56.21	58.78	48	54.64	54.62	54.98	48.53	52.4		40.84	46.19	47.95	47.99	55.93	54.05	51.37	35.79	55.97	39.71	50.68
				HA																HA-Glut1
			DN73 day 10	74.62	95.07	86.09	77.43	71.02	71.94	79.74	85.3	80.79	75.45	89.99	82.38					75.06	83.18	82.68	82.43	75.87	84.04	60.8	85.89	85.63	89.62	86.1	93.32
			DN60 day 10	82.48	100.03	92.17	89.5	80.15	96.01	98.69	96.27	94.28	90.8	78.35	87.57					122.33	112.4	117.67	120.04	136.82	139.95	117.81	115.42	117.83	136.41	154.78	126.93
			DN55 day 10	127.85	132.58	145.99	137.32	134.86	131.47	132.79	139.33	126.62								168.97	165.37	149.43	162.67	172.7	145.65	147.93	145.96	147.97	147.68
			DN5 day 11 e200	144.81	138.99	138.8	137.66	129.29	124.22	133.9	132.06	142.03	129.89							148.72	150.69	143.71	145.32	158.3	144.98	149.75	138.1	142.97	148.8
			DN5 day 11 e200 repeat	124.77	128.06	136.21	134.86	125.26	125.88	139.54	131.61	140.45	126.91							146.32	144.36	147.79	148.22	142.24	151.6	146.12	146.58	147.5	156.51
			e228 day 11	105.06	88.33	100.87	106.21	95.12	77.07	99.37	96.84	92.07								137.09	137.64	146.35	153.15	154.48	149.13	150.15	152.59	154.72	152.03
	F
				CD19																CD19-Glut1
			DN73 day 10	57.15	50.95	57.26	58.65	57.24	64.07	62.1	54.54	57.11								67.13	67.21	61.08	61.58	51.41	64.4	62.97	59.86	69.08	66.79
			DN60 day 10	49.22	55.17	59.35	77.43	48.33	58.59	68.36	70.78	69.48	72.32							72.39	72.74	75.8	72.07	70.57	75.31	71.78	74.58	74.87	72.37
			DN55 day 10	39.91	43.92	46.53	51.89	41.82	35.27	36.21	46.05	38.62								50.98	52.1	49.57	58.59	52.44	53.93	51.36	50.26	50.47	44.08
				HA																HA-Glut1
			DN73 day 10	0	0	0	0													0	1.92	3.34	1.26	3.67
			DN60 day 10	0	0	0.07	0	0	0	0	0									4.76	2.88	3.18	6.37	7.4	2.63	11.12	5.2	0.74	0.09
			DN55 day 10	1.74	6.11	7.2	10.75	10.06	12.2	4.17	6.46	3.26	8.98							9.62	2.6	11.25	24.32	12.36	2.39	7.14	21.22	14.83	8.2	13.44	4.97	8.08	4.14	7.63	8.47

## Sheet: Figure 2
	A	Max OCR		CD19															CD19-Glut1
			DN73 day 10	327.71	329.33	278.04	308.17	247.56	250.98	279.93	277.69	328.04							449.51	398.24	378.46	474.75	487.03	459.38	406
			DN55 day 10	137.18	151.65	182.23	168.55	171.64	157.61	169.46	156.87	148.22	145.02						227.33	227.9	275.57	288.4		248.37	209.91	244.95	297.37
			DN5 day 11 e200	120.12	128.41	133.89	130.3	143.64	149.16	126.57	93.8	131.23	123.23	146.62					229.16	227.5	250.28	268.3	198.62	207.84	224.6	228.72	238.02	228.63	217.1
			DN5 day 11 e200 repeat	120.41	107.53	120.79	122.94	160.75	147.84	81.97	98.96	118.56	109.22	131.53	106.81				237.56	198.22	210.66	243.48	217.69	168.03	261.26	247.25	190.18	179.29	163.7
			e228 day 11	43.25	64.41	56.85	50.65	46.49	41.62	43.47	57.56	46.43	51.69	49.1	46.09	56.95	42.3	54.93	42.55	86.22	77.22	73.32	54.04	82.55	84.2	81.73	70.99	62.14	83.54
				HA															HA-Glut1
			DN5 day 11 e200	178.14	188.12	187.61	151.9	190.43	128.51	171.99	169.26	150.13	202.66	173.4	173.62				203.26	202.54	193.11	213.05	202.92	214.59	218.7	230.57	217.57	218.96	211.98	252.72
			e228 day 11	246.01	231.27	287.69	205.79	197.53	221.08	230.8	237.34	296.15	292.23	259.48	224.56				560.12	611.27	434.11	540.44	496.18	119.58	426.22	567.88	462.73	609.77	443.3	330.29
			DN73 day 11	271.34	449.53	356.92	311.14	526.42	179.71	237.11	351.37	503.26							457.79	510.89	413.67	534.55	534.8	457.66	502.34	501.52	576.21	472.03
			DN61 day 11	314.9	225.64	298.45	388.92	259.97	256.47	269.15	424.32	339.43	349.54						374.94	367.47	355.27	358.44	443.32	318.86	345.7	438.02	468.75	355.11
			DN60 day 11	227.04	263.14	407.29	229.13	247.23	261.85	280.53	289.04	489.81	259.89						455.21	415.22	472.22	469.43	321.36	474.34	364.37	458.21	481.38	385.95
			DN55 day 11	61.33	44.55	53.23	73.62	78.8	40.1	66.46	50.32	69.06							200.88	169.63	151.76	191.62	166.86	168.13	167.24	200.72	194.33	187.13
		Basal OCR		CD19															CD19-Glut1
			DN73 day 10	90.57	112.24	97.24	91.31	92.12	84.15	103.32	106.42	85.31							102.65	97.5	87.92	94.47	104.45	111.58	91.25
			DN55 day 10	60.89	67.22	73.12	72.69	76.43	71.5	73.63	68.47	62.16	58.86						99.53	99.39	103.12	101.68		106.55	91.21	92.92	100.39
			DN5 day 11 e200	43.56	47.5	53.19	49.3	54.39	53.59	43.11	36.16	47.45	54.19	48.57					74.81	74.82	84.9	85.51	47.77	72.34	75	79.45	78.78	81.71	72.39
			DN5 day 11 e200 repeat	31.77	36.46	39.91	36.69	43.58	31.8	28.31	35.92	39.98	43.21	45.47	33.18				65.17	60.37	58.94	68.62	63.24	55.69	75.77	66.75	65.1	60.79	53.71
			e228 day 11	13.85	5.41	17.56	18.93	17.35	12.7	16.22	18.66	17.69	13.97	17.29	14.31	13.11	14.56	12.67	38.89	42.75	33.94	30.75	29.6	39.96	39.54	28.28	33.01	22.83	35.2
				HA															HA-Glut1
			DN5 day 11 e200	60.57	50.03	73.03	71.07	66.48	44.76	68.16	62.35	67.51	73.2	70.99	67.41				71.87	74.29	71.61	77.11	67.59	80.4	60.84	81.96	78.92	84.32	86.85	91.42
			e228 day 11	102.58	95.14	104.3	95.54	105.26	111	86.63	92.05	106.36	105.13	99.27	107.42				225.01	257.57	258.69	233.6	197.26	155.38	190.37	245.75	229.13	197.77	148.21	134.57
			DN73 day 11	77.73	-5.37	114.72	109.8	78.35	71.83	92.25	92.49	90.98							147.39	134.72	129.32	138.39	147.13	159.6	161.83	185.87	160.27	163.39
			DN61 day 11	119.43	124.25	108.23	144.46	114	98.84	110.89	130.26	153.99	149.4						150.13	129.74	136.77	133.93	117.43	154.31		157.88	160.4	173.17
			DN60 day 11	107.68	106.99	126.27	124.75	132.84	120.2	122.63	126.74	136.66	119.09						167.94	171.58	153.07	144.88	178.02	167.22	156.87	155.77	155.37	156.06
			DN55 day 11	47.67	26.46	32.91	40.55	51.72	30	47.55	30.5	33.8							103.99	94.06	74.85	93.62	84.67	97.15	94.17	103.39	99.75	94.76
		SRC		CD19															CD19-Glut1
			DN73 day 10	237.14	217.08	180.8	216.86	155.45	166.83	176.61	171.27	242.73							346.86	300.74	290.54	380.27	382.57	347.8	314.75
			DN55 day 10	76.29	84.43	109.12	95.87	95.21	86.11	95.83	88.4	86.07	86.16						127.8	128.51	172.45	186.72		141.82	118.7	152.03	196.98
			DN5 day 11 e200	76.56	80.92	80.7	80.99	89.25	95.57	83.46	57.63	83.78	69.04	98.05					154.36	152.68	165.38	182.79	150.84	135.5	149.6	149.27	159.25	146.92	144.71
			DN5 day 11 e200 repeat	88.65	71.07	80.88	86.25	117.17	116.04	53.66	63.04	78.58	66.01	86.06	73.64				172.39	137.85	151.72	174.86	154.44	112.34	185.5	180.5	125.08	118.5	109.99
			e228 day 11	29.4	59	39.29	31.72	29.14	28.92	27.25	38.9	28.74	37.72	31.81	31.77	43.85	27.73	42.26	3.66	43.47	43.28	42.57	24.44	42.59	44.66	53.45	37.99	39.32	48.34
				HA															HA-Glut1
			DN5 day 11 e200	117.58	138.09	114.58	80.83	123.95	83.75	103.83	106.9	82.62	129.46	102.41	106.2				131.38	128.24	121.5	135.94	135.33	134.19	157.86	148.61	138.66	134.63	125.13	161.3
			e228 day 11	143.43	136.12	183.38	110.25	92.27	110.07	144.17	145.29	189.8	187.1	160.22	117.14				335.1	353.7	175.43	306.84	298.93	-35.8	235.84	322.13	233.6	412	295.09	195.71
			DN73 day 11	193.61	454.9	242.19	201.35	448.07	107.88	144.86	258.88	412.28							310.41	376.17	284.35	396.16	387.68	298.07	340.52	315.65	415.94	308.64
			DN61 day 11	195.47	101.39	190.22	244.45	145.97	157.63	158.26	294.06	185.45	200.14						224.81	237.73	218.5	224.51	325.89	164.55	202.03	280.14	308.35	181.94
			DN60 day 11	119.36	156.16	281.02	104.39	114.39	141.65	157.9	162.3	353.15	140.8						287.27	243.64	319.15	324.55	143.34	307.11	207.51	302.44	326.01	229.9
			DN55 day 11	13.66	18.09	20.32	33.07	27.08	10.1	18.9	19.82	35.26							96.89	75.57	76.91	98	82.19	70.98	73.07	97.33	94.58	92.37
	B		Mass		HA		HA-Glut1
				DN003	9669	7900	12794	9188
				DN63	16820	16480	11883	14521
				DN73	11613	13498	13089	14112
			Potential		HA		HA-Glut1
				DN003	995	954	1979	1836
				DN63	862	833	1264	1243
				DN73	799	1047	1531	1531
	C		Mass	CD19	CD19-Glut1
				88609	88304
				86793	82988
				90151	90463
			Potential	CD19	CD19-Glut1
				46786	33417
				42094	26931
				43404	31551

## Sheet: Figure 4
	C		Mock				Mock-GLUT1				CD19				CD19-GLUT1				HA				HA-GLUT1
		Basal	7.77	4	5.56	6.09	12.3	6.89	4.68	6.4	6.86	2.04	5.43	7.03	16.2	6.98	15.1	14.6	6.36	7.77	5.37	11.6	8.31	11.5	13.4	17.5
		20H Stimulation	8.72	4.26	5.18	7	14.8	8.8	8.68	8.93	14.4	6.71	12.9	12.1	18.5	19.4	26	23.1	9.58	8.5	11.2	9.16	11.8	11.3	12.1	14.8

## Sheet: Figure 5
	C		CD19				CD19-Glut1
		Unstimulated	25641	24566	13327	12268	29167	27739	18764	14857
		+Idiotype	32564	32643	27345	27939	39861	35336	32800	34003
	D	CD19	CD19-Glut1	HA	HA-Glut1
		3.29863e+06	553097	7.59282e+06	3.85688e+06
		2.56318e+06	909185	8.04652e+06	3.84425e+06
		2.68319e+06	1.73782e+06	4.52775e+06	5.12247e+06
		1.59855e+06	1.08376e+06
	E		CD19	CD19-GLUT1	HA	HA-GLUT1
		Unstimulated	4.8	3.51	10.6	8.59
		Unstimulated	2.47	1.46	9.97	6.79
		Unstimulated	5.4	4.38	6.69	5.09
		Unstimulated	0.97	3.23	15.8	13.8
		+Idiotype	18.5	7.38	12.8	10.6
		+Idiotype	13.9	7.19	13.6	11.2
		+Idiotype	12.5	6.92	11.9	11.6
		+Idiotype	9.98	7.77	15.7	15.7
	G	CD19	CD19-Glut1
		293427	51397.8
		178022	180702
		173007	70700.3
		225813	131015
	H		CD19				CD19-Glut1
		No Preconditioning	27	56.3	45.9	29.5	64.9	55.4	49.5	40.2
		50 uM H2O2	17	8.17	29.9	14.3	51.3	37.4	40.8	38.1
		50 uM H2O2 + Catalase	23	61.9	53.4	33.7	63.3	60.9	54.9	37.4
		100 uM H2O2	4.6	1.84	7.63	8.97	28.9	17.3	19.9	16.8
		100 uM H2O2 + Catalase	21.8	58.2	52.7	34.1	58.7	53.5	55.4	37.9
	I		CD19				CD19-Glut1
		Media	37.7	33.9	27.5	20.2	42.7	38.5	35	31.4
		+BSO	42.3	33.8	27.8	23.3	46	33.3	32	34
	J		CD19				CD19-Glut1
		No Preconditioning	48.9	76.3	56.2	39.2	85.3	75.5	59.1	47.6
		50 uM H2O2	34.3	10.8	46.3	22.4	71.5	56.7	57	48
		50 uM H2O2 + Catalase	40.2	78.8	62.7	44.1	83.2	76.3	66.5	44
		100 uM H2O2	15.4	2.37	17.4	14.5	41.7	26.9	26.5	21.4
		100 uM H2O2 + Catalase	44.6	75.7	65.1	41.2	77.7	72.1	66.6	46.6
	K	IL2		CD19				CD19-GLUT1
			Media	91717.9	53304.4	54891.4		152776	136146	119078
			10 uM 6-AN	42066.9	43604.5	47528.1		96051.2	128437	88899.2
		IFNy		CD19				CD19-GLUT1
			Media	16869.5	38687.2	18831.5		30693	57161.7	43297.2
			10 uM 6-AN	5758.8	35933.3	21511.3		16032.2	56922.6	36445.1

## Sheet: Figure 6
	C	Homoarginine	CD19				CD19-Glut1				HA				HA-Glut1
			58664.2	48428.8	54950.1	46332	455900	369549	527508	419721	173575	101895	120155		2.64859e+06	1.26068e+06	2.69765e+06
		Arginine	CD19				CD19-Glut1				HA				HA-Glut1
			2.10867e+07	1.87997e+07	1.92229e+07	1.77716e+07	3.98901e+06	2.7466e+06	3.80746e+06	3.72109e+06	4.31898e+07	3.44739e+07	2.96158e+07		1.81289e+07	1.69212e+07	2.03469e+07
		N2 AcetylOrnithine	CD19				CD19-Glut1				HA				HA-Glut1
			47321.5	26269.4	37005.5	30541.8	122208	166046	167890	91724.5	90323.5	31166.5	60669		475487	260627	435626
		Citruline	CD19				CD19-Glut1				HA				HA-Glut1
			3881.37	3784.39	3646.46	2929.55	10362.3	15823.5	16979.7	10195.6	31765.5	10257	15598.5		48467.7	26427.8	36158.8
	D
	F			HA					HA-Glut1
			Unstimulated	34	47.8	37.8	53.1	61.7	43.7	56.8	28.9	50.1	42.8
		5h	1 ug	80.9	87.4	84.3	81.1		86.2	91.8	87.6	89.7
			5 ug	79.3	84.2	82.6	81.8		90.3	91.6	84.8	91.7
		24h	1 ug	92.7	93.4	61.2	76.3	85.7	94.7	97.1	77.7	83.5	93.5
			5 ug	90.8	92	66.4	81.2	86.8	95.5	96.9	79.6	82.2	93.5

## Sheet: Figure 7
	A	Inosine
			UNSTIMULATED						STIMULATED
		CONDITION	CD19	CD19	CD19	CD19-GLUT1	CD19-GLUT1	CD19-GLUT1	CD19	CD19	CD19	CD19-GLUT1	CD19-GLUT1	CD19-GLUT1
		ISOTOP	DN1	DN2	DN3	DN1	DN2	DN3	DN1	DN2	DN3	DN1	DN2	DN3
		0	296.992	346.487	354.697	2396.96	5075.81	2573.73	1210.69	2336.4	2764.92	2132	4141.06	5149.12
		1	0	0	0	384.294	595.985	644.014	0	351.536	299.869	207.559	383.887	779.223
		2	0	0	0	0	0	0	0	0	0	0	0	0
		3	0	0	0	0	0	0	0	0	0	0	0	0
		4	0	0	0	0	0	0	0	0	0	0	0	0
		5	160.974	174.035	0	1056.34	1825.7	531.571	606.82	1699.18	1739.3	1449.94	2397.81	2795.95
		6	0	0	0	0	0	0	0	0	0	0	0	0
		7	0	0	0	0	0	0	0	0	0	0	0	0
		8	0	0	0	0	0	0	0	0	0	0	0	0
		9	0	0	0	0	0	0	0	0	0	0	0	0
		10	0	0	0	0	0	0	0	0	0	0	0	0
		Pyruvate
			UNSTIMULATED						STIMULATED
		CONDITION	CD19	CD19	CD19	CD19-GLUT1	CD19-GLUT1	CD19-GLUT1	CD19	CD19	CD19	CD19-GLUT1	CD19-GLUT1	CD19-GLUT1
		ISOTOP	DN1	DN2	DN3	DN1	DN2	DN3	DN1	DN2	DN3	DN1	DN2	DN3
		0	364.007	704.698	461.277	544.68	769.964	353.834	226.736	363.484	435.141	510.672	309.786	230.87
		1	0	0	0	0	0	0	0	0	0	0	0	0
		2	0	0	0	0	0	0	0	0	0	0	0	0
		3	0	0	0	0	0	0	0	0	0	0	0	0
		Lactic acid
			UNSTIMULATED						STIMULATED
		CONDITION	CD19	CD19	CD19	CD19-GLUT1	CD19-GLUT1	CD19-GLUT1	CD19	CD19	CD19	CD19-GLUT1	CD19-GLUT1	CD19-GLUT1
		ISOTOP	DN1	DN2	DN3	DN1	DN2	DN3	DN1	DN2	DN3	DN1	DN2	DN3
		0	81.5006	0	0	81.297	0	0	86.8306	0	67.7063	76.1897	0	0
		1	0	0	0	0	0	0	0	0	0	0	0	0
		2	0	0	0	0	0	0	0	0	0	0	0	0
		3	0	0	0	244.802	566.66	0	497.405	286.887	333.732	491.326	747.692	274.284
		Isocitric acid
			UNSTIMULATED						STIMULATED
		CONDITION	CD19	CD19	CD19	CD19-GLUT1	CD19-GLUT1	CD19-GLUT1	CD19	CD19	CD19	CD19-GLUT1	CD19-GLUT1	CD19-GLUT1
		ISOTOP	DN1	DN2	DN3	DN1	DN2	DN3	DN1	DN2	DN3	DN1	DN2	DN3
		0	2980.69	3095.61	2687.74	2478.78	3256.78	2939.04	2913.92	3515.26	1742.68	3347.11	2504.72	2084.43
		1	280.694	236.034	204.453	250.372	332.501	281.42	307.888	272.551	187.798	335.712	252.629	179.155
		2	335.611	542.403	321.873	506.036	677.513	312.109	537.576	440.545	466.856	677.401	787.978	561.062
		3	0	35.4576	104.489	60.8064	51.7139	35.9827	50.6792	125.853	69.9384	94.9967	105.155	81.865
		4	39.4368	79.0698	49.0256	59.5045	117.144	63.1661	47.6757	80.2033	79.3136	112.875	45.0699	68.5031
		5	0	47.3491	31.2561	0	64.7759	32.75	37.0864	94.3049	32.5698	30.558	67.6793	39.8644
		6	0	55.2247	37.7205	0	0	0	0	0	43.1762	0	44.2861	34.832
		Isoleucine
			UNSTIMULATED						STIMULATED
		CONDITION	CD19	CD19	CD19	CD19-GLUT1	CD19-GLUT1	CD19-GLUT1	CD19	CD19	CD19	CD19-GLUT1	CD19-GLUT1	CD19-GLUT1
		ISOTOP	DN1	DN2	DN3	DN1	DN2	DN3	DN1	DN2	DN3	DN1	DN2	DN3
		0	2654.01	4628.33	3549.16	4856.24	6234.42	3666.13	5516.69	3974.33	3891.6	4768.48	6048.32	3659.26
		1	300.028	281.274	411.443	204.49	305.393	264.313	428.458	282.059	230.556	349.501	307.882	170.825
		2	0	0	0	0	0	0	0	0	0	0	0	0
		3	0	0	0	0	0	0	0	0	0	0	0	0
		Glutamate
			UNSTIMULATED						STIMULATED
		CONDITION	CD19	CD19	CD19	CD19-GLUT1	CD19-GLUT1	CD19-GLUT1	CD19	CD19	CD19	CD19-GLUT1	CD19-GLUT1	CD19-GLUT1
		ISOTOP	DN1	DN2	DN3	DN1	DN2	DN3	DN1	DN2	DN3	DN1	DN2	DN3
		0	14615.5	14554.6	12708.3	18841.9	23693	17938.1	9758.87	11825.3	14274.2	16149.3	18818.5	13179.2
		1	1511.04	1251.68	1537.38	1630.61	1351.87	1182.34	588.591	663.909	1031.54	1270.67	1398.64	961.552
		2	3996.3	4110.14	5524.72	4886.23	4406.7	3236.85	1424.43	0	2825.47	2958.77	2695.05	2436.27
		3	1358.92	1493.19	1730.89	1428.98	1070.76	716.339	0	0	704.344	746.653	438.171	312.244
		4	793.706	788.338	1195.38	703.113	998.408	656.349	0	0	266.221	272.968	438.196	0
		5	0	0	265.849	160.622	241.191	0	0	0	0	0	0	0
		Proline
			UNSTIMULATED						STIMULATED
		CONDITION	CD19	CD19	CD19	CD19-GLUT1	CD19-GLUT1	CD19-GLUT1	CD19	CD19	CD19	CD19-GLUT1	CD19-GLUT1	CD19-GLUT1
		ISOTOP	DN1	DN2	DN3	DN1	DN2	DN3	DN1	DN2	DN3	DN1	DN2	DN3
		0	3109.08	3080.36	3445.38	3541.52	4484.58	3503.1	1604.88	2328.6	2147.47	2931.25	2827.9	2778.42
		1	0	0	0	184.438	204.834	0	0	0	0	0	0	0
		2	159.867	0	452.916	0	405.676	0	0	0	0	0	0	0
		3	0	0	0	0	0	0	0	0	0	0	0	0

## Sheet: Figure 8
	A	CD19 CD8		CD39		LAG3		PD-1		TIM-3
				CD19.28z CD39	CD19.28zGlut1	CD19.28z Lag3	CD19.28zGlut1	CD19.28z PD1	CD19.28zGlut1	CD19.28z TIM3	CD19.28zGlut1
			e218_DN1	34058	24769	9039	9315	26711	25540	17896	19389
			e218_DN2	53046	42633	8354	8598	25963	24622	18855	19904
			e218_DN3	40362	31940	8979	9343	26039	25709	19420	20359
			e223_DN1	57436	47736	16999	18825	25568	23995	14735	16399
			e223_DN2	33413	31447	16525	21665	22026	22948	13606	14411
			e225_DN1	49622	32917	25592	27627	8542	8736	23620	23932
			e225_DN2	38018	38800	24947	26044	7558	6393	22358	22408
			e228_DN18	16881	15018	14004	15643	3787	2674	7289	7791
		HA CD8		CD39		LAG3		PD-1		TIM-3
				HA CD39	HAGlut1	HA Lag3	HAGlut1	HA PD1	HAGlut1	HA TIM3	HAGlut1
			e218_DN1	59406	51319	8921	9257	26263	25819	23702	24648
			e218_DN2	145958	142327	9461	9866	26496	26036	25165	26095
			e218_DN3	89957	71905	9699	9383	28239	26336	30776	30846
			e223_DN1			15163	18297	26580	23852	11251	13534
			e223_DN2	75936	68109	29729	32901	23154	24504	15391	15957
			e225_DN1	77379	60631	30946	32412	7261	8506	25834	26155
			e225_DN2	98184	95035	26889	30217	7026	7643	24214	24243
			e228_DN18	37245	33239	19087	28863	4244	4316	8666	9977
			e229 DN814	9701	13838	48060	54494	16494	14211	131348	107282
			DN07	11365	15053	37510	57429	23143	15315	116775	96067
			DN635	9634	14766	44049	78471	21038	14945	91547	91312
			e240 DN1	46447	8601	30661	11435	6359	4548	34046	23359
			e240 DN2	37643	9719	23400	8652	6206	4925	30641	24857
			e243 dn73	48811	32080	31601	40135	4225	4697	22955	24531
			e243 dn242	53217	24069	34986	47914	4341	5000	32422	19662
	B
	C
	D	CD19 IL2		1:1				1:2
			CD19	2.24	1.2	0.79	0.57	7.09	2.52	2.03	2.55
			CD19-Glut1	3.63	8.62	4.02	6.39	11.5	10	5.66	8.59
		CD19 TNFA		1:1				1:2
			CD19	2.29	0.92	1.22	0.87	5.66	4.6	4.37	3.69
			CD19-Glut1	5.34	2.7	2.75	4.49	10.3	5.46	5.27	13.7
		HA IL2		1:1				1:2
			HA	1.17	1.48	1.39	1.88	2.26	3.18	2.12	2.38
			HA-Glut1	4.06	10.4	6.6	6.39	5.85	7.08	8.69	12.1
		HA TNFA		1:1				1:2
			HA	2.48	2.36	2.85	1.57	5.07	2.99	2.83	3.15
			HA-Glut1	6.76	5.42	5.89	7.09	11.9	8.07	7.64	10
	E	CD19	Hours	CD19				CD19-GLUT1
			0	1	1	1	1	1	1	1	1
			1.51667	1.03	1.03	1.04	1.03	1.03	1.01	1.01	1.02
			5.51667	1.04	1.06	1.03	1.04	1.08	1	0.973	1.04
			9.51667	0.809	0.824	0.693	0.753	0.981	0.695	0.702	0.805
			13.5167	0.529	0.483	0.328	0.391	0.801	0.384	0.418	0.498
			17.5167	0.377	0.295	0.171	0.237	0.702	0.233	0.269	0.338
			21.5167	0.292	0.192	0.0986	0.153	0.641	0.153	0.185	0.239
			25.5167	0.238	0.134	0.0624	0.11	0.603	0.0985	0.137	0.178
			29.5167	0.205	0.0988	0.0433	0.0838	0.567	0.0783	0.103	0.137
			33.5167	0.176	0.0763	0.0325	0.065	0.526	0.0589	0.0798	0.104
			37.5167	0.151	0.0599	0.0264	0.0531	0.489	0.0471	0.0629	0.0823
			41.5167	0.126	0.0478	0.0219	0.0426	0.444	0.0362	0.0491	0.0643
			45.5167	0.112	0.0387	0.0179	0.0371	0.406	0.0311	0.0402	0.0515
			49.5167	0.0881	0.025	0.0111	0.0277	0.363	0.0201	0.0262	0.0337
			53.5167	1.54	1.42	1.22	1.38	1.22	1.27	1.19	1.25
			57.5167	1.59	1.48	1.15	1.37	1.27	1.25	1.12	1.23
			61.5167	1.24	1.14	0.755	1.05	1.03	0.875	0.691	0.843
			65.5167	0.83	0.707	0.412	0.643	0.689	0.463	0.349	0.456
			69.5167	0.589	0.414	0.237	0.401	0.466	0.253	0.19	0.264
			73.5167	0.423	0.25	0.144	0.264	0.321	0.142	0.114	0.162
			77.5167	0.317	0.167	0.0985	0.185	0.222	0.0877	0.0711	0.103
			81.5167	0.241	0.117	0.0706	0.138	0.153	0.0583	0.0466	0.0662
			85.5167	0.184	0.0862	0.0547	0.105	0.107	0.0409	0.0325	0.0481
			89.5167	0.148	0.0669	0.0463	0.0866	0.0804	0.0326	0.0248	0.0387
			93.5167	0.112	0.0525	0.0402	0.0721	0.063	0.0264	0.02	0.0314
			97.5167	0.0786	0.0321	0.0254	0.0478	0.0426	0.0173	0.0126	0.0207
			101.25	2.12	1.79	1.59	1.75	1.47	1.97	1.69	1.97
			105.25	1.85	1.62	1.26	1.56	1.29	1.79	1.47	1.73
			109.25	1.49	1.3	0.937	1.21	1.01	1.45	1.12	1.34
			113.25	1.16	0.944	0.628	0.845	0.714	1.05	0.744	0.909
			117.25	0.878	0.646	0.407	0.595	0.497	0.716	0.469	0.586
			121.25	0.663	0.439	0.277	0.43	0.361	0.474	0.303	0.388
			125.25	0.5	0.303	0.196	0.319	0.259	0.318	0.196	0.261
			133.25	0.294	0.174	0.12	0.181	0.157	0.178	0.102	0.152
			137.25	0.231	0.145	0.105	0.156	0.126	0.143	0.0835	0.128
			141.25	0.188	0.126	0.0918	0.14	0.109	0.12	0.0674	0.109
			145.25	0.132	0.0899	0.0654	0.1	0.085	0.0877	0.0489	0.0781
			149.25	2.01	1.86	1.64	1.63	1.74	2.1	1.77	2.11
			153.25	1.83	1.56	1.41	1.57	1.62	1.87	1.47	1.87
			157.25	1.43	1.08	1.03	1.24	1.33	1.47	1.02	1.4
			161.25	1.1	0.736	0.734	0.976	1.06	1.09	0.672	0.991
			165.25	0.861	0.483	0.513	0.772	0.844	0.772	0.422	0.669
			169.25	0.686	0.329	0.352	0.604	0.638	0.507	0.267	0.445
			173.25	0.549	0.242	0.254	0.49	0.521	0.337	0.186	0.323
			177.25	0.42	0.168	0.185	0.377	0.382	0.231	0.123	0.22
			181.25	0.318	0.13	0.146	0.285	0.282	0.17	0.0948	0.167
			185.25	0.251	0.107	0.114	0.229	0.21	0.136	0.0758	0.132
			189.25	0.202	0.0923	0.0952	0.19	0.172	0.115	0.0666	0.11
			193.25	0.149	0.071	0.0687	0.126	0.127	0.0867	0.0499	0.0794
			197.25	0.124	0.0648	0.0631	0.109	0.108	0.077	0.045	0.0724
			201.25	2.2	1.72	1.65	1.93	1.71	2.14	1.96	2.33
			205.25	2.18	1.61	1.41	1.88	1.65	1.88	1.6	2.13
			209.25	1.89	1.28	0.986	1.64	1.39	1.49	1.08	1.78
			213.25	1.56	0.915	0.647	1.33	1.09	1.05	0.663	1.41
			217.25	1.28	0.644	0.451	1.12	0.86	0.736	0.407	1.11
			221.25	1.05	0.457	0.311	0.945	0.656	0.487	0.269	0.871
			225.25	0.877	0.31	0.246	0.773	0.502	0.318	0.18	0.671
			229.25	0.708	0.22	0.192	0.636	0.376	0.228	0.136	0.48
			233.25	0.574	0.165	0.153	0.496	0.285	0.17	0.107	0.379
			237.25	0.465	0.131	0.115	0.407	0.229	0.142	0.0884	0.302
			241.25	0.362	0.0965	0.0884	0.309	0.171	0.101	0.0665	0.215
			246.033	1.85	1.66	1.56	1.78	1.63	1.91	1.68	2.07
			250.033	1.97	1.52	1.52	1.82	1.61	1.9	1.72	2.15
			254.033	1.66	1.13	1.16	1.58	1.29	1.53	1.36	1.94
			258.033	1.16	0.718	0.777	1.21	0.908	1.08	0.943	1.6
			262.033	0.747	0.47	0.519	0.941	0.595	0.748	0.598	1.3
			266.033	0.508	0.309	0.358	0.752	0.393	0.513	0.389	1.05
			270.033	0.353	0.211	0.251	0.569	0.264	0.349	0.244	0.848
			274.033	0.272	0.163	0.194	0.453	0.195	0.266	0.175	0.695
			278.033	0.211	0.131	0.15	0.361	0.15	0.196	0.126	0.533
			282.033	0.169	0.112	0.122	0.297	0.123	0.159	0.11	0.427
		HA	Hours	HA				HA-GLUT1
			0	1	1	1	1	1	1	1	1
			4	1.18	1.09	1.07	1.08	1.09	1.06	1.05	1.05
			8	1.05	1.06	1.02	1.09	1	0.914	0.897	0.921
			12	0.789	0.953	0.858	0.986	0.799	0.665	0.652	0.65
			16	0.653	0.883	0.771	0.933	0.694	0.496	0.51	0.508
			20	0.596	0.847	0.741	0.941	0.651	0.383	0.408	0.413
			24	0.559	0.836	0.674	0.956	0.629	0.309	0.336	0.363
			28	0.517	0.799	0.622	0.93	0.611	0.26	0.271	0.311
			32	0.497	0.758	0.595	0.958	0.59	0.217	0.224	0.279
			36	0.465	0.728	0.551	0.976	0.586	0.17	0.178	0.246
			40	0.428	0.625	0.459	1.02	0.578	0.141	0.142	0.2
			44	0.389	0.572	0.382	0.97	0.542	0.107	0.121	0.159
			48	0.352	0.523	0.32	0.963	0.465	0.0804	0.0949	0.129
			52
			56	1	1	1	1	1	1	1	1
			60	0.928	0.919	0.84	1.06	1.02	0.898	0.856	0.959
			64	0.838	0.783	0.67	1.1	0.997	0.728	0.696	0.868
			68	0.779	0.681	0.552	1.09	0.997	0.571	0.573	0.803
			72	0.724	0.587	0.454	1.03	0.99	0.415	0.449	0.788
			76	0.655	0.497	0.397	0.999	0.977	0.317	0.34	0.698
			80	0.605	0.434	0.324	1	0.928	0.251	0.29	0.685
			84	0.548	0.396	0.281	0.978	0.919	0.198	0.238	0.674
			88	0.516	0.38	0.226	0.966	0.843	0.169	0.179	0.619
			92	0.485	0.366	0.181	0.927	0.772	0.143	0.152	0.583
			96	0.473	0.362	0.164	0.92	0.737	0.133	0.141	0.568
			99.7333	0.275	0.502	0.323	0.718	0.578	0.229	0.0979	0.645
			103.733	0.263	0.47	0.286	0.713	0.53	0.203	0.08	0.611
			107.733	0.271	0.447	0.247	0.71	0.525	0.206	0.073	0.596
			111.733	0.255	0.432	0.238	0.663	0.526	0.195	0.0534	0.531
			115.733	0.269	0.421	0.237	0.655	0.534	0.181	0.0499	0.499
			119.733	0.249	0.419	0.234	0.656	0.522	0.173	0.0557	0.477
			123.733	0.248	0.393	0.224	0.642	0.506	0.169	0.0505	0.416
			127.733	1	1	1	1	1	1	1	1
			135.733	1.03	1.11	1.09	1.11	1.11	1.06	1.03	1.09
			139.733	1.03	1.14	1.13	1.09	1.17	1.08	0.943	1.09
			143.733	1.04	1.16	1.06	1.12	1.26	1.06	0.897	1.1
			147.733	0.976	1.13	1.1	1.11	1.28	1.04	0.805	1.09
			151.733	0.958	1.11	1.08	1.03	1.28	1.03	0.709	1.05
			155.733	0.888	1.02	0.986	1.01	1.26	0.976	0.64	0.904
			159.733	0.842	0.998	0.921	1.02	1.26	0.952	0.632	0.86
			163.733	0.825	0.971	0.877	1.02	1.29	0.856	0.623	0.803
			167.733	0.884	0.946	0.866	1.05	1.32	0.867	0.574	0.832
			171.733	1.09	0.852	0.829	0.982	1.06	0.805	0.342	0.824
			175.733	1	0.793	0.767	1.04	1.15	0.769	0.326	0.852
			179.733	1.05	0.811	0.706	1.07	1.21	0.794	0.361	0.785
			183.733	1.11	0.809	0.689	1.12	1.26	0.783	0.329	0.839
			187.733	1.19	0.847	0.681	1.21	1.33	0.825	0.351	0.868
	F	CD19 CD39	#stim	CD19				CD19-GLUT1
			1	83.5	28.4	82.4	70.3	65.1	8.49	59.8	37.8
			2	96.7	72.5	96.2	93.6	91.7	43	90.5	81.5
			3	97.7	83.1	98.2	96.7	95.1	72.3	95.1	90.9
			4	98	84	98.7	96.5	97.2	84.8	97.1	94.4
			5	98.2	85.5	98.9	97.6	98.3	85.6	97.9	96
			6	97.7	66	98.3	97.9	97.3	81.8	97.9	95.5
		CD19 PD-1	#stim	CD19				CD19-GLUT1
			1	32.7	40.5	27.2	28.8	24.7	21.5	12.1	19.1
			2	18.2	36.6	32	26.3	11.5	16.1	10.4	10.1
			3	4.32	19.8	13.9	11.6	5.2	9.3	5.46	5.28
			4	9.85	17.5	22	19.2	11.5	15	15.7	14.7
			5	22.8	20.3	20	17.7	18.3	18.4	24.9	26.2
			6	27.9	7.63	9.44	11.5	10.9	6.94	11.8	16.5
		HA CD39	#stim	HA				HA-GLUT1
			1	94.1	73.6	98.2	93.1	93.1	69	91.8	86.9
			2	97.6	82.9	99	97.1	96.9	80.3	96.1	94
			3	97.6	80.6	99.3	97.4	98.5	84	97.7	95.4
		HA PD-1	#stim	HA				HA-GLUT1
			1	46.5	57	69.4	54.1	35	47.6	44.9	28.9
			2	41.4	39.4	42.2	49.4	23.7	25.8	29.6	21.2
			3	51.7	52.5	52.2	51.9	34.4	50.4	42.6	34.2
	G	CD19 (left)		CD19				CD19-GLUT1
			EM	30.4		25.1	34.8	41.1		44.4	62.6
			CM	0.71		1.01	2.05	2.91		2.86	5.09
		HA (right)		HA				HA-GLUT1
			EM	38.7		35.7	21.7	41.6		58.8	50.7
			CM	3.46		5.02	4.06	5.4		3.05	3.06
	H	CD8		HA	HA-Glut1	CD19	CD19-Glut1
			e227 DN48	24565	37252	12940	42414
			DN53	16964	25955	13481	18820
			e237 DN1	10831	21369	7412	22020
	I	CD8		CD19	CD19-Glut1	HA	HA-Glut1
			e227 DN1	38.8	27.1	17.8	45.4
			e227 DN2	44	33.8	8.14	11.8
			e215 DN1	84.5	74.6	84.6	83.4
			e215 DN2	64.9	58.3	64.2	84.9
			e240 DN1	45.5	66.6	41	63.3
			DN2	51.9	86.4
			e223 DN1*	30.2	27.6
			e223 DN2*	35.8	37.8
			e243 DN73			21	19
			DN242			30.9	48.1
			e252 DN1	33.7	46.6	25.3	38.3
			DN2	42.5	58.4	38.5	47.2
			DN3	36.1	53.2	26.3	43

## Sheet: Figure 9
	B		GPC2			GPC2-Glut1
		Unstim	3.07	3.15	4.39	4.67	5.38	7.82
		NGP GPC2	12.2	19.8	26.8	31	14.2	43.4
		SMS SAN	3.83	6.69	5.11	11.1	15.3	10.4
	C	IL-2	GPC2	GPC2-Glut1
			951.93	5406.83
			175.604	4381.18
			576.606	4581.31
		IFNy	GPC2	GPC2-Glut1
			2433.22	3553.89
			1975.88	3304.23
			1826.84	2921.84
	E	One to two	Hours	GPC2			GPC2-Glut1
			0	1	1	1	1	1	1
			3	1.01	0.982	1	0.997	0.972	1.02
			6	0.991	0.94	0.962	0.939	0.892	1.01
			9	0.938	0.859	0.888	0.818	0.762	0.973
			12	0.868	0.773	0.819	0.656	0.606	0.899
			15	0.821	0.714	0.789	0.532	0.488	0.825
			18	0.798	0.717	0.784	0.458	0.43	0.769
			21	0.789	0.716	0.788	0.41	0.392	0.734
			24	0.791	0.719	0.798	0.381	0.367	0.704
			27	0.792	0.728	0.809	0.358	0.34	0.683
			30	0.797	0.748	0.825	0.346	0.323	0.66
			33	0.813	0.733	0.828	0.326	0.293	0.633
			36	0.801	0.742	0.829	0.302	0.271	0.596
			39	0.79	0.731	0.812	0.287	0.253	0.555
			42	0.766	0.711	0.795	0.266	0.233	0.521
			45	0.743	0.673	0.765	0.256	0.212	0.491
			48	0.727	0.659	0.749	0.246	0.205	0.471
			51	0.711	0.667	0.737	0.244	0.204	0.456
			54	0.699	0.635	0.719	0.238	0.191	0.445
			57	0.69	0.626	0.708	0.228	0.183	0.437
			60	0.682	0.647	0.703	0.225	0.19	0.43
			63	0.676	0.642	0.691	0.222	0.193	0.425
			66	0.669	0.646	0.683	0.222	0.194	0.417
			69	0.665	0.644	0.673	0.219	0.195	0.426
			72	0.661	0.651	0.692	0.224	0.209	0.445
			75	0.662	0.664	0.693	0.228	0.225	0.446
		one to four	Hours	GPC2			GPC2-Glut1
			0	1	1	1	1	1	1
			3	1.03	1.02	1.04	1.02	1.02	1.04
			6	1.04	1.02	1.07	1.02	1.03	1.07
			9	1.03	1.01	1.07	0.978	1	1.08
			12	0.995	0.979	1.07	0.894	0.938	1.07
			15	0.968	0.962	1.09	0.791	0.855	1.07
			18	0.96	0.969	1.11	0.705	0.831	1.05
			21	0.965	0.987	1.15	0.65	0.799	1.06
			24	0.978	1.02	1.19	0.61	0.785	1.07
			27	1	1.06	1.25	0.583	0.763	1.09
			30	1.04	1.11	1.29	0.558	0.756	1.11
			33	1.07	1.15	1.34	0.53	0.716	1.12
			36	1.11	1.2	1.39	0.515	0.732	1.13
			39	1.15	1.25	1.45	0.486	0.705	1.15
			42	1.18	1.29	1.5	0.456	0.676	1.15
			45	1.19	1.33	1.52	0.425	0.612	1.14
			48	1.2	1.36	1.55	0.407	0.595	1.11
			51	1.2	1.39	1.57	0.391	0.607	1.09
			54	1.2	1.4	1.58	0.378	0.567	1.08
			57	1.19	1.42	1.59	0.363	0.558	1.07
			60	1.19	1.44	1.59	0.359	0.585	1.06
			63	1.18	1.45	1.6	0.357	0.566	1.06
			66	1.18	1.46	1.6	0.354	0.554	1.07
			69	1.17	1.47	1.6	0.349	0.545	1.07
			72	1.16	1.49	1.6	0.348	0.539	1.08
			75	1.16	1.51	1.62	0.354	0.546	1.08
		One to eight	Hours	GPC2			GPC2-Glut1
			0	1	1	1	1	1	1
			3	1.04	1.04	1.05	1.05	1.04	1.06
			6	1.08	1.07	1.09	1.1	1.1	1.11
			9	1.11	1.09	1.12	1.13	1.12	1.15
			12	1.14	1.1	1.15	1.13	1.13	1.18
			15	1.15	1.11	1.18	1.12	1.11	1.21
			18	1.19	1.15	1.22	1.1	1.12	1.24
			21	1.22	1.19	1.26	1.09	1.13	1.27
			24	1.27	1.24	1.32	1.09	1.14	1.31
			27	1.32	1.3	1.38	1.1	1.16	1.35
			30	1.38	1.36	1.44	1.12	1.2	1.4
			33	1.43	1.43	1.49	1.13	1.21	1.45
			36	1.51	1.49	1.56	1.14	1.27	1.51
			39	1.56	1.55	1.62	1.16	1.31	1.56
			42	1.6	1.62	1.68	1.18	1.36	1.63
			45	1.62	1.68	1.74	1.18	1.34	1.68
			48	1.67	1.73	1.81	1.18	1.35	1.73
			51	1.71	1.78	1.9	1.17	1.4	1.79
			54	1.69	1.8	1.94	1.16	1.37	1.84
			57	1.68	1.82	1.98	1.14	1.37	1.86
			60	1.71	1.85	2.05	1.13	1.41	1.88
			63	1.71	1.87	2.11	1.12	1.41	1.92
			66	1.7	1.87	2.16	1.11	1.41	1.95
			69	1.7	1.88	2.2	1.1	1.41	1.99
			72	1.7	1.88	2.28	1.09	1.41	2.05
			75	1.69	1.89	2.35	1.08	1.41	2.1
			78	1.65	1.9	2.41	1.08	1.38	2.17

## Sheet: Figure 10
	A	Days	Mock					Mock-GLUT1					CD19					CD19-GLUT1
		0	0	0	0	0	0	0	0	0	0	0	0	0	0	0	0	0	0	0	0	0
		3	8590000	6310000	5910000	6890000	5780000	9140000	5490000	4410000	6480000	9120000	8340000	8030000	4740000	5330000	7850000	9730000	6180000	6760000	5460000	8490000
		8	160000000	69600000	71800000	240000000	77100000	221000000	80500000	65100000	171000000	120000000	126000000	97100000	41400000	101000000	108000000	32000000	39800000	13000000	15700000	15000000
		10	1060000000	763000000	989000000	1310000000	862000000	1150000000	665000000	689000000	1280000000	1310000000	229000000	800000000	200000000	320000000	538000000	95300000	101000000	47400000	71300000	32100000
		15	719000000	12700000000	14500000000	9040000000	23000000000	16100000000	15800000000	12000000000	31800000000	22900000000	11700000000	5150000000	5990000000	4240000000	18900000000	3210000000	699000000	392000000	1630000000	693000000
		18	58800000000	46200000000	56500000000	78400000000	47000000000	29400000000	25100000000	34200000000	31900000000	31100000000	56500000000	50600000000	28200000000	50200000000	38200000000	5810000000	12100000000	3100000000	12800000000	4300000000
		20											177000000000	42400000000	121000000000	61900000000	110000000000	19900000000	44300000000	23200000000	35700000000	63900000000
	B	Splenocytes	CD19	CD19-GLUT1
			9.96	50.8
			14.8	67.6
			15.3	68.6
			8	56.4
			6.01	40.4
		Nalm6	CD19	CD19-GLUT1
			40	2.5
			51.1	1.3
			33.8	1.6
			41.2	1.1
			32.8	1.6
	G		Days Post Tumor Injection	Mock					GPC2					GPC2-Glut1
			0	0	0	0	0	0	0	0	0	0	0	0	0	0	0	0
			3	1880000	1090000	1400000	1680000	1350000	1480000	1740000	1320000	1550000	2790000	1280000	1850000	861000	1040000	1870000
			8	2680000	1470000	2420000	4300000	1950000	1310000	1160000	1100000	1120000	1560000	1230000	778000	880000	845000	960000
			11	2850000	2560000	4220000	5700000	3900000	1860000	2170000	1820000	2120000	2440000	618000	613000	378000	433000
			14	6280000	2440000	7790000	11400000	4420000	1480000	1160000	1270000	1020000	1130000	971000	772000	562000	856000	765000
			18	44400000	12900000	42500000	121000000	46000000	434000	682000	591000	1670000	1220000	619000	1040000	472000	536000	1420000
			21	365000000	38200000	18500000	109000000	10200000	2780000	2510000	1330000	2850000	4060000	1010000	1450000	497000	496000	752000
			24	792000000	69400000	1070000000	2180000000	10100000	556000	720000	480000	1490000	2310000	1230000	858000	978000	1200000	1340000
			27	1530000000	510000000	926000000	6300000000	25800000	2290000	4260000	743000	1910000	7730000	1100000	1240000	1290000	1500000	1290000
			31		1120000000	2930000000			13800000	972000	1060000	1190000	1170000
			34						2560000	1530000	1770000	7030000	18000000		1230000	939000	1130000	1240000
			38						3350000	1290000	1613000	2426000	3392000		1805000		1692000	1871000
	H	%CD3		Mock					GPC2					GPC2-Glut1
			SMS SAN	3.34	2.37	6.78	2.71	2.56	3.91	2.38	1.52	1.62	1.74	4.91	4.14	3.09	4.4	6.38
		Counts		Mock					GPC2					GPC2-Glut1
			SMS SAN	81.8205	79.9649	197.712	31.7792	75.1722	107.286	55.6585	39.9504	58.2138	64.8363	214.873	150.896	53.3762	161.13	141.05
		Memory		GPC2					GPC2-Glut1
			SMS SAN	2.04	1.29	1.76	0.68	1.85	3.44		5.09	3.27	7.18

## Sheet: Fig S1
	B	Glycolysis		CD19																CD19-Glut1
			DN73 day 10	79.13	74.98	77.29	78.95	68.31	73.03	69.78	69.66	63.4								102.34	96.63	88.97	92.09	84.63	97.08	95	94.3	93.7	96.51
			DN60 day 10	74.2	82.45	80.4	91.96	69.69	71.98	79.53	78.68	78.62	74.02							96.76	91.16	82.5	75.39	78.22	81.38	79.16	75.22	76.2	74.23
			DN55 day 10	63.3	63.85	67.22	64.3	57.94	56.87	61.54	66.99	59.93								68.06	70.6	65.9	64.61	62.36	67.54	67.88	65.47	66.71	59.54
				HA																HA-Glut1
			DN73 day 10	50.74	58.12	57.01	64.69													68.78	66.65	61.44	63.81	56.1
			DN61 day 10	73.88	73.67	75.82	78.9	66.07	68.79	73.53	74.13									74.23	71.88	67.61	60.43	56.64	68.16	66.16	67.1
			DN55 day 10	60.17	58.67	57.27	60.85	56.72	52.05	56.48	56.7	55	50.93							52.31	56.73	51.53	47.58	52.22	50.23	46.82	48.83	48.63	46.76	51.01	45.78	53.72	46.38	47.23	50.19
		Gly Capacity		CD19																CD19-Glut1
			DN73 day 10	136.28	125.93	134.54	137.6	125.55	137.1	131.88	124.2	120.5								169.47	163.83	150.05	153.67	136.04	161.48	157.97	154.16	162.78	163.3
			DN60 day 10	123.41	137.62	139.75	169.4	118.02	130.57	147.89	149.46	148.1	146.33							169.15	163.89	158.3	147.46	148.79	156.68	150.94	149.79	151.07	146.61
			DN55 day 10	103.2	107.77	113.75	116.19	99.77	92.14	97.75	113.03	98.54								119.04	122.7	115.47	123.2	114.79	121.47	119.24	115.74	117.18	103.62
				HA																HA-Glut1
			DN73 day 10	46.79	59.94	53.85	65.27													68.34	68.57	64.78	65.07	59.77
			DN61 day 10	73.88	72.49	75.89	60.63	49.06	49.27	53.11	53.03									78.99	74.76	70.78	66.8	64.04	70.79	77.28	72.3
			DN55 day 10	61.91	64.78	64.47	71.6	66.79	64.25	60.65	63.16	58.26	59.91							61.93	59.33	62.79	71.9	64.58	52.62	53.96	70.05	63.46	54.96	64.45	50.75	61.81	50.52	54.86	58.66
				Mock																Mock-Glut1
			DN60 day 10	111.78	121.33	116.14	119.31	116.4	114.45											76.49	89.1	84.8	80.95	65.3	93.11	87.42	70.29	92.86	67.61	89.9
			DN55 day 10	83.31	99.29	96.63	103.22	92.2	93.74	88.38										50.86	39.65	48.08	44.59	48.87	56.13	50.4
			DN61 day 11	93.7	105.87	107.54	111.17	106.69	98.45	105.43										69.02	59.24	65.31	69.87	62.8	62.27	51.36
		Glycolysis		Mock																Mock-Glut1
			DN60 day 10	70.65	80.15	78.8	68.91	79.35	72.96	70.03										63	54.08	63.97	60.68	63.33	56.72	54.33
			DN55 day 10	52.57	67.66	63.71	71.18	61.93	81.46	78.4	82.84	85.34	78.29							45.2	40.52	30.4	35.91	49.3	46.12	40.76	42.61	30.35
		Gly Capacity		Mock																Mock-Glut1
			DN60 day 10	94.89	115.37	116.81	108.45	114.22	113.21	107.3										112.12	106.64	118.27	114.29	119.61	110.64	90.64
			DN55 day 10	75.76	96.43	103.06	107.33	95.78	120.84	112.42	118.72	122.68	121.39							99.64	85.2	41.83	55.15	110.6	111.51	96.8	96.34	68.74
		Reserve		Mock																Mock-Glut1
			DN60 day 10	24.25	35.21	38.01	39.54	34.88	40.25	37.28										49.12	52.56	54.3	53.61	56.28	53.92	36.31
			DN55 day 10	23.19	28.77	39.34	36.15	33.85	39.38	34.02	35.87	37.34	43.1							54.44	44.69	11.43	19.24	61.3	65.39	56.04	53.73	38.39
	C	Basal OCR		Mock															Mock-Glut1
			DN60 day 10	128.21	142.42	133.3	142.72	132.62	136.51										53.7	70.44	72.81	64.28	49.36	85.59	78.99	49.14	78.29	55.19	73.05
			DN55 day 10	85.75	108.97	105.59	112.83	84.72	99.32	92.67									68.09	61.97	67.26	62.8	64.98	77.5	63.06
			DN61 day 11	72.34	78.34	87.41	75.62	85.08	86.89	72.31									41.13	37.45	37.08	34.09	30.5	39.28	29.19
		Max OCR		Mock															Mock-Glut1
			DN60 day 10	637.45	580.14	622.42	652.72	482.75	620.19										189.54	299.14	222.9	151.75	137.26	251.95	226.15	111.41	223.29	164.74	165.86
			DN55 day 10	353.66	461.28	473.32	517.13	455.06	379.93	526.64									199.9	184.78	185.44	213.6	213.78	229.22	187.78
			DN61 day 11	116.65	141.42	154.12	157.3	121.99	123.89	111.06									84.21	68.91	75.99	70.58	69.75	70.61	48.78
		SRC		Mock															Mock-Glut1
			DN60 day 10	509.24	437.72	489.11	510	350.13	483.67										135.84	228.7	150.1	87.47	87.91	166.37	147.16	62.28	144.99	109.55	92.81
			DN55 day 10			267.91	352.31	367.73	404.3	370.34	280.61	433.97							131.82	122.8	118.18	150.8	148.79	151.72	124.72
			DN61 day 11	44.31	63.08	66.71	81.68	36.92	36.99	38.75									43.08	31.46	38.91	36.49	39.24	31.33	19.59

[truncated: 5 more sheets: Fig S2, Fig S3, Fig S4, Fig S5, Fig S7]
